# Supplementary material for: Discovering Intron Gain Events in Humans Through Large-Scale Evolutionary Comparisons
Source: Genome Biol Evol. 2025 May 17;17(6):evaf091. doi: 10.1093/gbe/evaf091 (PMC12124190; doi:10.1093/gbe/evaf091)
Supplement: evaf091_Supplementary_Data [file evaf091_supplementary_data.zip › Supplementary_tables.xlsx]

## Sheet: Table_captions
Supplementary Table captions
Supplementary Table S1:
A comprehensive list of the 342 intron gain events reported in this study. The table includes the RefSeq identifier of each protein, gene name, intron number, the taxonomical suborder where the intron first appeared, the chromosome number, and the chromosome coordinates of the intron.
Supplementary Table S2:
A list of the 38 human genes with more than one intron gain event. The table includes the RefSeq identifier of each protein, gene name, intron number, the taxonomical suborder where the intron first appeared, the chromosome number, and the chromosome coordinates of the intron.

## Sheet: Supp_Table1
RefSeq protein ID	gene name	intron number	intron gain Suborder	Chromosome	intron start	intron end
NP_000055.2	C3	intron_31	Mammalia	19	6684649	6684776
NP_000071.1	CHRNE	intron_10	Mammalia	17	4899106	4899199
NP_000098.1	DDB2	intron_1	Eutheria	11	47215264	47216335
NP_000253.1	NAGA	intron_1	Theria	22	42068573	42070283
NP_000350.1	TGM1	intron_8	Sarcopterygii	14	24256076	24258286
NP_000408.1	IL2RA	intron_4	Eutheria	10	6019940	6021479
NP_000444.1	SLC5A5	intron_12	Eutheria	19	17884047	17888330
NP_000491.4	CYP21A2	intron_4	Primates	6	32039458	32039545
NP_000585.2	TNF	intron_2	Mammalia	6	31576580	31576766
NP_000632.1	IL11	intron_1	Dipnotetrapodomorpha	19	55368940	55370305
NP_000646.3	SELL	intron_8	Mammalia	1	169691801	169696536
NP_000812.2	GGCX	intron_1	Mammalia	2	85560984	85561387
NP_000859.2	HTR2C	intron_1	Theria	X	114726972	114731293
NP_000871.1	IL7	intron_4	Mammalia	8	78736526	78738505
NP_000871.1	IL7	intron_5	Mammalia	8	78733831	78736475
NP_000925.2	SERPINF2	intron_2	Eutheria	17	1745214	1745332
NP_001002036.3	ASTL	intron_1	Dipnotetrapodomorpha	2	96137699	96138383
NP_001007552.2	CT45A5	intron_1	Simiiformes	X	135779640	135781562
NP_001010881.1	C1orf167	intron_2	Eutheria	1	11767086	11767220
NP_001010881.1	C1orf167	intron_3	Mammalia	1	11767265	11768076
NP_001010881.1	C1orf167	intron_5	Mammalia	1	11769128	11771523
NP_001012985.2	DDX60L	intron_6	Haplorrhini	4	168453281	168456040
NP_001014999.1	SLX1A	intron_4	Sarcopterygii	16	30197102	30197269
NP_001017417.1	CT45A1	intron_1	Simiiformes	X	135719110	135721027
NP_001017438.2	CT45A6	intron_1	Simiiformes	X	135796902	135798826
NP_001019782.1	LRRC66	intron_3	Eutheria	4	51996164	51997749
NP_001025040.1	PLAC8L1	intron_1	Sarcopterygii	5	146098291	146104194
NP_001028252.1	TAAR2	intron_1	Eutheria	6	132618144	132624217
NP_001030025.1	RPGR	intron_4	Primates	X	38287862	38287244
NP_001032406.1	CNGA4	intron_4	Mammalia	11	6240712	6241430
NP_001032410.1	CYFIP2	intron_10	Dipnotetrapodomorpha	5	157311782	157314343
NP_001032410.1	CYFIP2	intron_12	Dipnotetrapodomorpha	5	157315095	157319761
NP_001032412.2	HELZ2	intron_9	Primates	20	63562202	63562289
NP_001034589.2	VWA5B1	intron_2	Theria	1	20312989	20314321
NP_001034740.1	SAPCD1	intron_3	Tetrapoda	6	31764160	31764265
NP_001034749.1	IL18BP	intron_4	Theria	11	72001553	72001783
NP_001035364.2	SYCP2L	intron_16	Theria	6	10926433	10927239
NP_001035915.1	SLC5A10	intron_14	Theria	17	19020213	19020324
NP_001070914.1	TSEN34	intron_1	Mammalia	19	54191608	54191720
NP_001071096.1	APH1A	intron_6	Sarcopterygii	1	150266193	150266534
NP_001071638.2	RGPD2	intron_21	Homininae	2	87772363	87774945
NP_001071638.2	RGPD2	intron_22	Homininae	2	87757425	87772170
NP_001073312.1	CASZ1	intron_16	Mammalia	1	10642999	10643161
NP_001073980.2	CLEC2L	intron_1	Mammalia	7	139524118	139536273
NP_001073994.1	SPINK8	intron_2	Boreoeutheria	3	48319617	48321026
NP_001074306.3	SEBOX	intron_1	Mammalia	17	28364954	28365122
NP_001093155.1	RHOXF2B	intron_1	Boreoeutheria	X	120077287	120077475
NP_001093155.1	RHOXF2B	intron_2	Eutheria	X	120075944	120076878
NP_001093866.1	CIMIP6	intron_1	Mammalia	2	54331002	54334816
NP_001095118.1	NPC1L1	intron_8	Sarcopterygii	7	44532216	44533432
NP_001099026.1	THEMIS2	intron_4	Eutheria	1	27883044	27885294
NP_001099048.1	SYCE2	intron_1	Eutheria	19	12918336	12919244
NP_001099048.1	SYCE2	intron_2	Eutheria	19	12904665	12918223
NP_001108231.1	ZNF683	intron_2	Theria	1	26365225	26367594
NP_001129975.1	SMIM24	intron_3	Tetrapoda	19	3474995	3478420
NP_001131032.1	TMEM151B	intron_2	Theria	6	44273507	44275402
NP_001136272.1	EYS	intron_21	Eutheria	6	64593308	64617419
NP_001137458.1	TLE6	intron_1	Euarchontoglires	19	2978285	2980099
NP_001138408.1	ZFTA	intron_2	Tetrapoda	11	63765253	63765808
NP_001157914.1	SHISAL2B	intron_2	Mammalia	5	64695665	64717888
NP_001157935.1	RGPD8	intron_21	Homininae	2	112378253	112380825
NP_001157935.1	RGPD8	intron_22	Homininae	2	112370211	112378054
NP_001180.1	NKX3-2	intron_1	Dipnotetrapodomorpha	4	13542527	13543950
NP_001182058.1	PRSS56	intron_2	Eutheria	2	232521429	232521815
NP_001182058.1	PRSS56	intron_10	Theria	2	232524204	232524306
NP_001186180.1	SGO1	intron_3	Mammalia	3	20176658	20178272
NP_001186180.1	SGO1	intron_4	Mammalia	3	20175054	20176602
NP_001186753.1	SBK3	intron_1	Mammalia	19	55544948	55545500
NP_001229410.1	EIF1AD	intron_4	Sarcopterygii	11	65998742	65999351
NP_001229601.2	TTC34	intron_1	Theria	1	2790345	2800045
NP_001230106.1	ALDOA	intron_3	Sarcopterygii	16	30067662	30068645
NP_001230106.1	ALDOA	intron_6	Sarcopterygii	16	30069390	30069498
NP_001234.3	TNFRSF8	intron_8	Eutheria	1	12115730	12123283
NP_001234.3	TNFRSF8	intron_9	Eutheria	1	12123378	12123714
NP_001245237.1	NOP2	intron_3	Mammalia	12	6566335	6566530
NP_001255982.1	DYDC1	intron_2	Mammalia	10	80342360	80351902
NP_001257889.1	NOSIP	intron_4	Sarcopterygii	19	49556992	49557091
NP_001257978.2	CFAP221	intron_22	Mammalia	2	119652070	119656361
NP_001258804.1	CUEDC1	intron_5	Mammalia	17	57869192	57871287
NP_001258934.1	OTOP3	intron_1	Theria	17	74935941	74941392
NP_001258980.1	UQCC4	intron_1	Tetrapoda	16	1420611	1420693
NP_001263247.1	PPP1R3E	intron_1	Mammalia	14	23301857	23302161
NP_001263380.1	DRGX	intron_1	Dipnotetrapodomorpha	10	49391260	49395408
NP_001269073.1	NLRX1	intron_1	Mammalia	11	119171474	119172355
NP_001269073.1	NLRX1	intron_5	Mammalia	11	119175275	119179692
NP_001269389.1	LRRC63	intron_3	Mammalia	13	46228734	46234191
NP_001269407.1	PRR23D2	intron_1	Primates	8	7780395	7781161
NP_001272414.1	NEURL3	intron_3	Eutheria	2	96498445	96499379
NP_001275634.1	CSF1R	intron_15	Mammalia	5	150057383	150057505
NP_001278458.1	CT45A10	intron_1	Simiiformes	X	135883255	135885177
NP_001278464.1	CT45A8	intron_1	Simiiformes	X	135848693	135850616
NP_001278469.1	CT45A9	intron_1	Simiiformes	X	135865972	135867894
NP_001284524.1	SIN3B	intron_3	Mammalia	19	16831648	16841767
NP_001289936.1	DDAH2	intron_2	Sarcopterygii	6	31728523	31728647
NP_001305663.1	KLC2	intron_2	Sarcopterygii	11	66261973	66262122
NP_001305663.1	KLC2	intron_5	Sarcopterygii	11	66263748	66263850
NP_001310.3	CSNK1G2	intron_1	Sarcopterygii	19	1969960	1978304
NP_001331.1	CYLC2	intron_4	Simiiformes	9	103004852	103004968
NP_001337932.1	TMEM272	intron_3	Sarcopterygii	13	51817112	51822056
NP_001340274.1	SETD1B	intron_8	Theria	12	121817705	121817798
NP_001341641.1	THRB	intron_1	Theria	3	24190333	24228939
NP_001341697.1	NRL	intron_1	Mammalia	14	24081567	24082469
NP_001345367.1	KLF18	intron_1	Mammalia	1	44138010	44138665
NP_001345628.1	RNF227	intron_1	Mammalia	17	7915576	7915680
NP_001350440.1	MARCOL	intron_1	Boreoeutheria	5	148238647	148242445
NP_001352006.1	VSIG10L2	intron_11	Theria	11	125955668	125955816
NP_001353039.1	PAX4	intron_4	Mammalia	7	127613880	127614483
NP_001353039.1	PAX4	intron_7	Tetrapoda	7	127611999	127613023
NP_001353039.1	PAX4	intron_8	Tetrapoda	7	127611675	127611946
NP_001353039.1	PAX4	intron_9	Tetrapoda	7	127611205	127611536
NP_001354785.1	PROSER3	intron_8	Euarchontoglires	19	35766956	35767071
NP_001357077.1	CT45A3	intron_1	Simiiformes	X	135762355	135764277
NP_001359010.1	SPATS1	intron_7	Boreoeutheria	6	44376474	44377034
NP_001364429.1	EFCC1	intron_5	Eutheria	3	129034330	129036976
NP_001369195.1	RNFT2	intron_1	Mammalia	12	116740522	116741035
NP_001369209.1	LRRC53	intron_3	Eutheria	1	74472200	74475296
NP_001369273.1	RGPD1	intron_21	Homininae	2	86994981	86997562
NP_001369273.1	RGPD1	intron_22	Homininae	2	86997759	87012512
NP_001381597.1	CT45A7	intron_1	Simiiformes	X	135831444	135833366
NP_001381987.1	MYO15B	intron_49	Mammalia	17	75620637	75621030
NP_001384175.1	PVRIG	intron_4	Mammalia	7	100220821	100220927
NP_001397.1	EFNB3	intron_4	Dipnotetrapodomorpha	17	7708740	7709166
NP_001487.2	GFRA3	intron_3	Eutheria	5	138257950	138259558
NP_001487.2	GFRA3	intron_7	Theria	5	138253056	138253288
NP_001508.1	GTF2H4	intron_4	Sarcopterygii	6	30910762	30910852
NP_001554.2	IMPG1	intron_12	Eutheria	6	75951093	76002919
NP_001956.4	EGR4	intron_1	Mammalia	2	73292780	73293183
NP_002147.2	HSPD1	intron_2	Sarcopterygii	2	197495375	197497141
NP_002169.1	IGFBP6	intron_1	Mammalia	12	53098052	53100711
NP_002279.2	LAIR2	intron_4	Simiiformes	19	54509086	54510525
NP_002342.1	SH2D1A	intron_3	Dipnotetrapodomorpha	X	124370321	124371350
NP_002410.1	MAP3K11	intron_7	Tetrapoda	11	65605851	65605947
NP_002410.1	MAP3K11	intron_9	Tetrapoda	11	65598627	65599395
NP_002600.1	PDGFRB	intron_1	Mammalia	5	150135877	150137009
NP_002635.2	PIGR	intron_1	Mammalia	1	206939462	206940490
NP_002643.1	PIP	intron_1	Mammalia	7	143132212	143135193
NP_002806.2	PSMD11	intron_3	Sarcopterygii	17	32454620	32464048
NP_003312.3	TUFM	intron_4	Sarcopterygii	16	28844861	28844952
NP_003377.2	ZAN	intron_1	Mammalia	7	100734222	100735719
NP_003377.2	ZAN	intron_10	Mammalia	7	100748471	100750624
NP_003377.2	ZAN	intron_11	Mammalia	7	100750897	100751181
NP_003377.2	ZAN	intron_12	Mammalia	7	100751267	100751711
NP_003399.1	ZFP37	intron_1	Euarchontoglires	9	113049871	113056558
NP_003466.1	RASSF7	intron_3	Theria	11	563318	563395
NP_003575.3	DUSP11	intron_8	Mammalia	2	73762858	73766419
NP_003585.3	TTF2	intron_7	Eutheria	1	117076824	117077915
NP_003934.1	STBD1	intron_1	Mammalia	4	76306990	76309143
NP_003941.2	F2RL3	intron_1	Eutheria	19	16889299	16889572
NP_004037.1	ATP5F1A	intron_6	Sarcopterygii	18	46087491	46088110
NP_004174.1	BEST1	intron_9	Boreoeutheria	11	61962894	61964103
NP_004327.1	BUB1	intron_10	Mammalia	2	110660035	110661583
NP_004398.1	DMP1	intron_3	Mammalia	4	87659253	87659430
NP_004398.1	DMP1	intron_4	Mammalia	4	87659479	87661961
NP_004470.1	FUT7	intron_1	Eutheria	9	137031724	137031980
NP_004675.3	SPARCL1	intron_2	Eutheria	4	87494597	87494982
NP_005006.4	OXA1L	intron_1	Tetrapoda	14	22766765	22767247
NP_005006.4	OXA1L	intron_2	Dipnotetrapodomorpha	14	22767410	22767957
NP_005009.2	PDCD1	intron_1	Mammalia	2	241852979	241858764
NP_005073.2	TRIM25	intron_6	Mammalia	17	56895603	56895927
NP_005078.2	FXR1	intron_12	Theria	3	180962941	180963027
NP_005169.2	BCL3	intron_1	Tetrapoda	19	44749047	44751226
NP_005253.3	GFER	intron_1	Eutheria	16	1984477	1984746
NP_005443.3	WDR46	intron_9	Sarcopterygii	6	33286893	33287092
NP_005443.3	WDR46	intron_12	Sarcopterygii	6	33279858	33280429
NP_005472.2	MED16	intron_14	Catarrhini	19	868250	868417
NP_005549.2	LAD1	intron_3	Mammalia	1	201385804	201386336
NP_005550.2	LAMA1	intron_56	Mammalia	18	6955464	6956637
NP_005636.1	TAF13	intron_1	Sarcopterygii	1	109075064	109075922
NP_005795.2	DDX39A	intron_3	Sarcopterygii	19	14411171	14411507
NP_005868.1	SF3A1	intron_9	Sarcopterygii	22	30339250	30340197
NP_005907.3	MCM7	intron_11	Sarcopterygii	7	100095469	100095775
NP_005917.2	MFAP1	intron_5	Sarcopterygii	15	43813146	43813250
NP_005929.2	FOXO4	intron_2	Euarchontoglires	X	71101741	71102076
NP_006007.2	CD164	intron_4	Theria	6	109370466	109376075
NP_006008.1	PROM1	intron_25	Euarchontoglires	4	15971081	15979396
NP_006019.1	HTR3B	intron_8	Mammalia	11	113944756	113945901
NP_006100.2	PRMT5	intron_13	Sarcopterygii	14	22922834	22923052
NP_006101.1	CD2BP2	intron_4	Dipnotetrapodomorpha	16	30353286	30353369
NP_006141.2	PRICKLE3	intron_8	Eutheria	X	49176264	49176904
NP_006333.1	TACC3	intron_7	Theria	4	1735835	1737240
NP_006333.1	TACC3	intron_9	Mammalia	4	1737703	1739701
NP_006420.1	CCT7	intron_4	Sarcopterygii	2	73243130	73243996
NP_006421.2	CCT4	intron_5	Tetrapoda	2	61877513	61878870
NP_006424.2	GNLY	intron_2	Dipnotetrapodomorpha	2	85695424	85695957
NP_006744.2	SURF6	intron_4	Eutheria	9	133332347	133332549
NP_006840.2	PDIA2	intron_10	Mammalia	16	286946	287068
NP_009096.2	SF3A2	intron_1	Sarcopterygii	19	2243545	2244543
NP_009123.1	SUPT16H	intron_16	Sarcopterygii	14	21360971	21361079
NP_009123.1	SUPT16H	intron_19	Sarcopterygii	14	21358426	21359485
NP_031367.2	SH3BGR	intron_4	Mammalia	21	39499916	39508997
NP_036276.1	DNAI1	intron_1	Mammalia	9	34459054	34483447
NP_036450.1	LETM1	intron_9	Eutheria	4	1822311	1822989
NP_036555.1	RPL13A	intron_7	Sarcopterygii	19	49491548	49491728
NP_036584.1	TNFRSF13B	intron_3	Eutheria	17	16940510	16948739
NP_037535.2	STRN4	intron_8	Eutheria	19	46727545	46727895
NP_054727.1	CCDC22	intron_8	Sarcopterygii	X	49247559	49247648
NP_054765.1	MRPS18B	intron_1	Mammalia	6	30617944	30619492
NP_055024.2	ETV2	intron_3	Mammalia	19	35643046	35643273
NP_055064.1	NR2E3	intron_1	Theria	15	71810862	71811482
NP_055071.2	B3GNT3	intron_1	Theria	19	17808375	17811570
NP_055203.4	UTP25	intron_3	Mammalia	1	209831044	209833184
NP_055317.1	PRPF19	intron_13	Sarcopterygii	11	60898270	60898542
NP_055412.2	DNTTIP2	intron_1	Theria	1	93877861	93879078
NP_055443.1	MAD2L1BP	intron_1	Mammalia	6	43635922	43636380
NP_055521.1	SART3	intron_4	Eutheria	12	108544477	108545140
NP_055859.1	GGA2	intron_12	Eutheria	16	23478500	23478884
NP_055878.1	SLC8A2	intron_1	Theria	19	47457593	47465730
NP_055878.1	SLC8A2	intron_2	Theria	19	47448230	47456931
NP_055893.4	MCF2L2	intron_26	Theria	3	183193095	183195223
NP_056139.1	RRP8	intron_2	Eutheria	11	6601601	6601853
NP_056341.1	CLIP3	intron_8	Theria	19	36017990	36018899
NP_056355.2	RPAP1	intron_4	Mammalia	15	41534934	41535513
NP_056507.3	CPAMD8	intron_41	Eutheria	19	16893338	16896177
NP_056979.1	GMNN	intron_1	Theria	6	24777298	24780662
NP_057040.2	MRPL4	intron_2	Theria	19	10252464	10252550
NP_057219.1	ETV7	intron_4	Mammalia	6	36371559	36373454
NP_057323.3	MYO15A	intron_37	Theria	17	18150914	18151109
NP_057326.2	EMCN	intron_2	Eutheria	4	100475108	100479918
NP_057326.2	EMCN	intron_3	Eutheria	4	100465538	100475039
NP_057326.2	EMCN	intron_4	Eutheria	4	100447570	100465424
NP_057326.2	EMCN	intron_5	Mammalia	4	100423403	100447534
NP_057533.2	DRICH1	intron_2	Catarrhini	22	23624903	23625982
NP_057533.2	DRICH1	intron_10	Catarrhini	22	23613329	23613640
NP_057541.2	PRKD2	intron_4	Sarcopterygii	19	46704390	46704496
NP_057541.2	PRKD2	intron_6	Tetrapoda	19	46700951	46701036
NP_057568.1	PDZD11	intron_2	Sarcopterygii	X	70288172	70288431
NP_057686.2	CCR10	intron_1	Mammalia	17	42680616	42681801
NP_059121.1	SPA17	intron_3	Mammalia	11	124691783	124694302
NP_059982.2	ENOSF1	intron_9	Sarcopterygii	18	686007	688575
NP_060084.2	BHMT2	intron_3	Theria	5	79079461	79080686
NP_060178.2	FAM83E	intron_4	Sarcopterygii	19	48601368	48603495
NP_060594.3	RFWD3	intron_2	Mammalia	16	74649201	74651921
NP_060644.4	MAP1S	intron_5	Mammalia	19	17728173	17733192
NP_060842.3	LRIF1	intron_3	Mammalia	1	110948398	110949852
NP_060875.2	COPRS	intron_1	Theria	17	31856864	31859102
NP_061815.2	HMX1	intron_1	Sarcopterygii	4	8868344	8871222
NP_062550.2	CRTAM	intron_6	Mammalia	11	122862545	122864635
NP_063937.2	GSK3A	intron_6	Sarcopterygii	19	42233382	42234354
NP_064446.2	SLC2A4RG	intron_1	Eutheria	20	63740039	63740376
NP_064532.1	THAP10	intron_1	Theria	15	70882907	70891845
NP_064532.1	THAP10	intron_2	Theria	15	70882649	70882762
NP_064594.3	SHD	intron_1	Tetrapoda	19	4280361	4282869
NP_065784.1	HEG1	intron_1	Theria	3	125029487	125055576
NP_065784.1	HEG1	intron_3	Theria	3	125021129	125027206
NP_065846.1	NLGN2	intron_5	Mammalia	17	7415149	7415510
NP_066923.3	NFS1	intron_1	Mammalia	20	35698589	35699193
NP_071417.2	GAL3ST2	intron_2	Mammalia	2	241799155	241801780
NP_071425.3	ELSPBP1	intron_2	Mammalia	19	48014309	48015892
NP_071733.1	C11orf24	intron_1	Eutheria	11	68262917	68263693
NP_073741.3	TUT1	intron_4	Mammalia	11	62579029	62581107
NP_076426.1	MRPL34	intron_1	Mammalia	19	17305958	17306165
NP_076438.1	MOSPD3	intron_3	Eutheria	7	100613707	100614866
NP_077001.1	DCTPP1	intron_1	Sarcopterygii	16	30429166	30429881
NP_077001.1	DCTPP1	intron_2	Sarcopterygii	16	30424532	30429058
NP_077027.1	APOO	intron_7	Eutheria	X	23840376	23856303
NP_077297.2	RBM42	intron_6	Mammalia	19	35633253	35633686
NP_078854.1	OCEL1	intron_1	Eutheria	19	17226317	17226692
NP_078854.1	OCEL1	intron_2	Eutheria	19	17226870	17226993
NP_078873.2	MAP7D3	intron_17	Simiiformes	X	136219494	136219594
NP_078945.2	ANKRD55	intron_10	Mammalia	5	56100303	56102495
NP_078982.3	ZNF668	intron_1	Mammalia	16	31062279	31063814
NP_079503.1	BPIFB2	intron_3	Mammalia	20	33012908	33013809
NP_079539.2	PRR3	intron_1	Mammalia	6	30557451	30558149
NP_112190.2	CDT1	intron_2	Eutheria	16	88804668	88804761
NP_112477.1	CCR9	intron_1	Tetrapoda	3	45894955	45900809
NP_112486.1	QTRT1	intron_4	Tetrapoda	19	10707381	10707499
NP_112581.1	SLC25A31	intron_1	Sarcopterygii	4	127730778	127744671
NP_112581.1	SLC25A31	intron_2	Sarcopterygii	4	127744800	127764242
NP_112581.1	SLC25A31	intron_3	Sarcopterygii	4	127764361	127767065
NP_112581.1	SLC25A31	intron_5	Sarcopterygii	4	127768878	127773385
NP_115698.3	RNF135	intron_1	Mammalia	17	30971446	30984616
NP_115727.5	MRPL45	intron_1	Eutheria	17	38297250	38298448
NP_115865.1	MRPS6	intron_1	Dipnotetrapodomorpha	21	34073746	34125340
NP_115887.1	RHOXF2	intron_1	Boreoeutheria	X	120158830	120159014
NP_115887.1	RHOXF2	intron_2	Eutheria	X	120159427	120160357
NP_149014.3	SYDE1	intron_2	Mammalia	19	15109398	15109703
NP_149109.1	MYLK2	intron_1	Mammalia	20	31819633	31820125
NP_149117.1	PSKH2	intron_1	Mammalia	8	86064630	86069439
NP_150598.1	OPN4	intron_9	Eutheria	10	86663803	86665712
NP_150628.3	KNSTRN	intron_1	Theria	15	40383045	40383227
NP_150628.3	KNSTRN	intron_2	Theria	15	40383323	40386361
NP_443189.1	GCNA	intron_7	Mammalia	X	71604677	71605662
NP_443197.1	TSEN15	intron_4	Eutheria	1	184072299	184072826
NP_476432.2	ARTN	intron_2	Theria	1	43936232	43936301
NP_612152.1	PKD1L1	intron_39	Dipnotetrapodomorpha	7	47834384	47834968
NP_612429.2	AHNAK2	intron_6	Theria	14	104954798	104954958
NP_612490.1	CHADL	intron_5	Mammalia	22	41229729	41235146
NP_612510.1	TECR	intron_12	Sarcopterygii	19	14565664	14565743
NP_619580.2	BCL2L12	intron_1	Eutheria	19	49666800	49667018
NP_619580.2	BCL2L12	intron_3	Mammalia	19	49668938	49669023
NP_619636.2	TMC1	intron_2	Mammalia	9	72688757	72694542
NP_619636.2	TMC1	intron_19	Mammalia	9	72830683	72835950
NP_620482.3	MYO3B	intron_31	Mammalia	2	170542967	170543891
NP_631912.3	SLC9B1	intron_1	Theria	4	102989940	102991644
NP_644811.1	RHOXF1	intron_1	Eutheria	X	120112913	120115466
NP_653176.2	CAPN13	intron_9	Theria	2	30751250	30753054
NP_653223.2	DCST2	intron_14	Mammalia	1	155018759	155023118
NP_653239.1	TMEM42	intron_1	Mammalia	3	44862117	44864196
NP_653269.3	CFAP251	intron_1	Theria	12	121921684	121923621
NP_653286.2	HIPK4	intron_1	Mammalia	19	40384138	40389439
NP_653286.2	HIPK4	intron_2	Mammalia	19	40381167	40383784
NP_659427.3	SLFNL1	intron_2	Eutheria	1	41017376	41017636
NP_659498.4	SKA3	intron_6	Eutheria	13	21158124	21159903
NP_660331.1	ZNF296	intron_1	Eutheria	19	45075861	45076077
NP_660339.1	CADM4	intron_3	Sarcopterygii	19	43626917	43627167
NP_689472.3	TICRR	intron_18	Mammalia	15	89619843	89621392
NP_689509.1	ATP1A3	intron_10	Dipnotetrapodomorpha	19	41981635	41981723
NP_689529.1	ARL14EP	intron_1	Sarcopterygii	11	30331375	30332865
NP_689547.2	TARS3	intron_1	Eutheria	15	101723163	101724092
NP_689576.6	ANKLE1	intron_4	Eutheria	19	17283003	17283224
NP_689607.2	ERICH6	intron_2	Mammalia	3	150698881	150702122
NP_689737.4	SGO2	intron_4	Eutheria	2	200542665	200569662
NP_689975.2	TSGA10IP	intron_2	Mammalia	11	65947017	65947109
NP_694566.4	PLB1	intron_13	Theria	2	28541812	28543211
NP_694947.1	LSMEM2	intron_2	Mammalia	3	50286585	50286673
NP_705841.2	LPCAT4	intron_2	Sarcopterygii	15	34365227	34365560
NP_722520.2	ZFPM1	intron_9	Eutheria	16	88532936	88533147
NP_722575.1	H1-8	intron_4	Theria	3	129550810	129551106
NP_775755.3	KLF17	intron_1	Eutheria	1	44118989	44129352
NP_775764.2	PASD1	intron_7	Theria	X	151625531	151648614
NP_775921.1	DNAJC5G	intron_3	Theria	2	27278333	27280165
NP_776089.2	ARHGEF15	intron_1	Mammalia	17	8312641	8312921
NP_777563.2	RNF151	intron_1	Sarcopterygii	16	1966885	1967273
NP_778236.2	DDX51	intron_1	Mammalia	12	132143908	132143994
NP_786951.1	TCF23	intron_1	Mammalia	2	27149356	27150122
NP_848544.1	PTH2	intron_1	Eutheria	19	49422641	49423213
NP_848622.2	SLC9C2	intron_25	Eutheria	1	173503325	173505248
NP_853514.1	PKD1L3	intron_1	Mammalia	16	71998393	71999685
NP_853514.1	PKD1L3	intron_3	Mammalia	16	71990328	71993217
NP_853514.1	PKD1L3	intron_5	Mammalia	16	71984166	71986222
NP_853514.1	PKD1L3	intron_19	Mammalia	16	71950309	71951565
NP_859058.2	CHCT1	intron_1	Mammalia	17	60422644	60425782
NP_861524.2	POLN	intron_2	Mammalia	4	2208486	2213048
NP_872302.2	CCDC38	intron_8	Mammalia	12	95888505	95890833
NP_872323.1	C1orf210	intron_1	Theria	1	43283106	43283253
NP_872339.3	FAAP20	intron_1	Eutheria	1	2194132	2194689
NP_872348.2	ERICH6B	intron_2	Eutheria	13	45587231	45590650
NP_872394.2	RGPD4	intron_21	Homininae	2	107880108	107882671
NP_878253.1	GDPD4	intron_14	Theria	11	77217313	77227865
NP_919255.2	ISCA2	intron_1	Mammalia	14	74493846	74494049
NP_919288.2	ESPNL	intron_7	Eutheria	2	238127735	238128706
NP_995321.1	FAM9B	intron_1	Simiiformes	X	9032460	9032960

## Sheet: Supp_Table2
RefSeq protein ID	gene name	intron number	intron gain Suborder	Chromosome	intron start	intron end
NP_057326.2	EMCN	intron_2	Eutheria	4	100475108	100479918
NP_057326.2	EMCN	intron_3	Eutheria	4	100465538	100475039
NP_057326.2	EMCN	intron_4	Eutheria	4	100447570	100465424
NP_057326.2	EMCN	intron_5	Mammalia	4	100423403	100447534
NP_619636.2	TMC1	intron_2	Mammalia	9	72688757	72694542
NP_619636.2	TMC1	intron_19	Mammalia	9	72830683	72835950
NP_001269073.1	NLRX1	intron_1	Mammalia	11	119171474	119172355
NP_001269073.1	NLRX1	intron_5	Mammalia	11	119175275	119179692
NP_619580.2	BCL2L12	intron_1	Eutheria	19	49666800	49667018
NP_619580.2	BCL2L12	intron_3	Mammalia	19	49668938	49669023
NP_001157935.1	RGPD8	intron_21	Homininae	2	112378253	112380825
NP_001157935.1	RGPD8	intron_22	Homininae	2	112370211	112378054
NP_001010881.1	C1orf167	intron_2	Eutheria	1	11767086	11767220
NP_001010881.1	C1orf167	intron_3	Mammalia	1	11767265	11768076
NP_001010881.1	C1orf167	intron_5	Mammalia	1	11769128	11771523
NP_005006.4	OXA1L	intron_1	Tetrapoda	14	22766765	22767247
NP_005006.4	OXA1L	intron_2	Dipnotetrapodomorpha	14	22767410	22767957
NP_006333.1	TACC3	intron_7	Theria	4	1735835	1737240
NP_006333.1	TACC3	intron_9	Mammalia	4	1737703	1739701
NP_653286.2	HIPK4	intron_1	Mammalia	19	40384138	40389439
NP_653286.2	HIPK4	intron_2	Mammalia	19	40381167	40383784
NP_000871.1	IL7	intron_4	Mammalia	8	78736526	78738505
NP_000871.1	IL7	intron_5	Mammalia	8	78733831	78736475
NP_065784.1	HEG1	intron_1	Theria	3	125029487	125055576
NP_065784.1	HEG1	intron_3	Theria	3	125021129	125027206
NP_001230106.1	ALDOA	intron_3	Sarcopterygii	16	30067662	30068645
NP_001230106.1	ALDOA	intron_6	Sarcopterygii	16	30069390	30069498
NP_003377.2	ZAN	intron_1	Mammalia	7	100734222	100735719
NP_003377.2	ZAN	intron_10	Mammalia	7	100748471	100750624
NP_003377.2	ZAN	intron_11	Mammalia	7	100750897	100751181
NP_003377.2	ZAN	intron_12	Mammalia	7	100751267	100751711
NP_001369273.1	RGPD1	intron_21	Homininae	2	86994981	86997562
NP_001369273.1	RGPD1	intron_22	Homininae	2	86997759	87012512
NP_150628.3	KNSTRN	intron_1	Theria	15	40383045	40383227
NP_150628.3	KNSTRN	intron_2	Theria	15	40383323	40386361
NP_001234.3	TNFRSF8	intron_8	Eutheria	1	12115730	12123283
NP_001234.3	TNFRSF8	intron_9	Eutheria	1	12123378	12123714
NP_064532.1	THAP10	intron_1	Theria	15	70882907	70891845
NP_064532.1	THAP10	intron_2	Theria	15	70882649	70882762
NP_005443.3	WDR46	intron_9	Sarcopterygii	6	33286893	33287092
NP_005443.3	WDR46	intron_12	Sarcopterygii	6	33279858	33280429
NP_009123.1	SUPT16H	intron_16	Sarcopterygii	14	21360971	21361079
NP_009123.1	SUPT16H	intron_19	Sarcopterygii	14	21358426	21359485
NP_057533.2	DRICH1	intron_2	Catarrhini	22	23624903	23625982
NP_057533.2	DRICH1	intron_10	Catarrhini	22	23613329	23613640
NP_078854.1	OCEL1	intron_1	Eutheria	19	17226317	17226692
NP_078854.1	OCEL1	intron_2	Eutheria	19	17226870	17226993
NP_001071638.2	RGPD2	intron_21	Homininae	2	87772363	87774945
NP_001071638.2	RGPD2	intron_22	Homininae	2	87757425	87772170
NP_001487.2	GFRA3	intron_3	Eutheria	5	138257950	138259558
NP_001487.2	GFRA3	intron_7	Theria	5	138253056	138253288
NP_001093155.1	RHOXF2B	intron_1	Boreoeutheria	X	120077287	120077475
NP_001093155.1	RHOXF2B	intron_2	Eutheria	X	120075944	120076878
NP_112581.1	SLC25A31	intron_1	Sarcopterygii	4	127730778	127744671
NP_112581.1	SLC25A31	intron_2	Sarcopterygii	4	127744800	127764242
NP_112581.1	SLC25A31	intron_3	Sarcopterygii	4	127764361	127767065
NP_112581.1	SLC25A31	intron_5	Sarcopterygii	4	127768878	127773385
NP_115887.1	RHOXF2	intron_1	Boreoeutheria	X	120158830	120159014
NP_115887.1	RHOXF2	intron_2	Eutheria	X	120159427	120160357
NP_002410.1	MAP3K11	intron_7	Tetrapoda	11	65605851	65605947
NP_002410.1	MAP3K11	intron_9	Tetrapoda	11	65598627	65599395
NP_001353039.1	PAX4	intron_4	Mammalia	7	127613880	127614483
NP_001353039.1	PAX4	intron_7	Tetrapoda	7	127611999	127613023
NP_001353039.1	PAX4	intron_8	Tetrapoda	7	127611675	127611946
NP_001353039.1	PAX4	intron_9	Tetrapoda	7	127611205	127611536
NP_077001.1	DCTPP1	intron_1	Sarcopterygii	16	30429166	30429881
NP_077001.1	DCTPP1	intron_2	Sarcopterygii	16	30424532	30429058
NP_001032410.1	CYFIP2	intron_10	Dipnotetrapodomorpha	5	157311782	157314343
NP_001032410.1	CYFIP2	intron_12	Dipnotetrapodomorpha	5	157315095	157319761
NP_001182058.1	PRSS56	intron_2	Eutheria	2	232521429	232521815
NP_001182058.1	PRSS56	intron_10	Theria	2	232524204	232524306
NP_001099048.1	SYCE2	intron_1	Eutheria	19	12918336	12919244
NP_001099048.1	SYCE2	intron_2	Eutheria	19	12904665	12918223
NP_055878.1	SLC8A2	intron_1	Theria	19	47457593	47465730
NP_055878.1	SLC8A2	intron_2	Theria	19	47448230	47456931
NP_004398.1	DMP1	intron_3	Mammalia	4	87659253	87659430
NP_004398.1	DMP1	intron_4	Mammalia	4	87659479	87661961
NP_057541.2	PRKD2	intron_4	Sarcopterygii	19	46704390	46704496
NP_057541.2	PRKD2	intron_6	Tetrapoda	19	46700951	46701036
NP_853514.1	PKD1L3	intron_1	Mammalia	16	71998393	71999685
NP_853514.1	PKD1L3	intron_3	Mammalia	16	71990328	71993217
NP_853514.1	PKD1L3	intron_5	Mammalia	16	71984166	71986222
NP_853514.1	PKD1L3	intron_19	Mammalia	16	71950309	71951565
NP_001186180.1	SGO1	intron_3	Mammalia	3	20176658	20178272
NP_001186180.1	SGO1	intron_4	Mammalia	3	20175054	20176602
NP_001305663.1	KLC2	intron_2	Sarcopterygii	11	66261973	66262122
NP_001305663.1	KLC2	intron_5	Sarcopterygii	11	66263748	66263850
